# Supplementary material for: Sex Differences in the Prevalence of Head and Neck Cancers: A 10-Year Follow-Up Study of 10 Million Healthy People
Source: Cancers (Basel). 2022 May 20;14(10):2521. doi: 10.3390/cancers14102521 (PMC9139445; doi:10.3390/cancers14102521)
Supplement: Supplementary file 1 [file cancers-14-02521-s001.zip]

Archive with 1 entries (1 files):
- cancers-1699301-supplementary.pdf
